# Supplementary material for: Exploring the Role of Anionic Lipid Nanodomains in the Membrane Disruption and Protein Folding of Human Islet Amyloid Polypeptide Oligomers on Lipid Membrane Surfaces Using Multiscale Molecular Dynamics Simulations
Source: Molecules. 2023 May 19;28(10):4191. doi: 10.3390/molecules28104191 (PMC10223233; doi:10.3390/molecules28104191)
Supplement: Supplementary file 1 [file molecules-28-04191-s001.zip]

Archive with 1 entries (1 files):
- molecules-2386654-supplementary.pdf
